# Supplementary material for: Advanced Vibrational Spectroscopy and Bacteriophages Team Up: Dynamic Synergy for Medical and Environmental Applications
Source: Int J Mol Sci. 2024 Jul 26;25(15):8148. doi: 10.3390/ijms25158148 (PMC11311505; doi:10.3390/ijms25158148)
Supplement: Supplementary file 1 [file ijms-25-08148-s001.zip]

Archive with 1 entries (1 files):
- ijms-3104105-supplementary.pdf
